# Supplementary material for: Serum Metabolomic Profiling in Healthy Dogs Supplemented with Increasing Levels of Purified Beta-1,3/1,6-Glucans
Source: Animals (Basel). 2025 Apr 24;15(9):1211. doi: 10.3390/ani15091211 (PMC12071151; doi:10.3390/ani15091211)
Supplement: Supplementary file 1 [file animals-15-01211-s001.zip]

Archive with 1 entries (1 files):
- animals-3540874-supplementary.pdf
